# Supplementary material for: Computational Models for Diagnosing and Treating Endometriosis
Source: Front Reprod Health. 2021 Dec 20;3:699133. doi: 10.3389/frph.2021.699133 (PMC9580807; doi:10.3389/frph.2021.699133)
Supplement: Supplementary file 1 [file Table_1.XLSX]

## Sheet: Caption
Supplementary Table 1. Computational models to study, diagnose, and treat endometriosis
We present here examples of models that represent the range of computational techniques that can be used to further endometriosis research. We indicate what types of modeling is included in each study, using categories that range from primarily data-driven approaches (e.g., Regression, clustering algorithms, and classification models) and semi-mechanistic modeling (PK-PD, PopPK, and PBPK), to hig…

## Sheet: Supplementary Table 1
Focus	Citation #	Year	First Author(s) Last Name(s)	Title	Endometriosis Focused	Regression	Clustering	Classification	PK-PD & PopPK	PBPK	QSP & semi-QSP	Other DiffEqs	ABM
	4	2011	Nnoaham	Impact of endometriosis on quality of life and work productivity: a multicenter study across ten countries	·	·
	11	2009	Guo	Recurrence of endometriosis and its control	·	·
	12	2007	Burney	Gene Expression Analysis of Endometrium Reveals Progesterone Resistance and Candidate Susceptibility Genes in Women with Endometriosis	·		·
	14	2014	Beste	Molecular Network Analysis of Endometriosis Reveals a Role for c-Jun–Regulated Macrophage Activation	·			·
	15	2017	Surrey	Patient-completed or symptom-based screening tools for endometriosis: a scoping review	·	·
	16	2020	Ensari	Augmenting the Clinical Data Sources for Enigmatic Diseases: A Cross-Sectional Study of Self-Tracking Data and Clinical Documentation in Endometriosis	·	·
	17	2020	Urteaga	Learning endometriosis phenotypes from patient-generated data	·		·	·
	19	2015	Cho	Circulating microRNAs as potential biomarkers for endometriosis	·	·
	20	2012	Vodolazkaia	Evaluation of a panel of 28 biomarkers for the non-invasive diagnosis of endometriosis	·	·		·
	21	2019	Akter	Machine Learning Classifiers for Endometriosis Using Transcriptomics and Methylomics Data	·	·		·
	22	2020	Akter	GenomeForest: An Ensemble Machine Learning Classifier for Endometriosis	·	·		·
	23	2013	Miller	ADAM-10 and -17 regulate endometriotic cell migration via concerted ligand and receptor shedding feedback on kinase signaling	·	·	·	·
*	25	2012	Nnoaham	Developing symptom-based predictive models of endometriosis as a clinical screening tool: results from a multicenter study	·	·
*	26	2017	Reinecke	Model-Based Dose Selection for Intravaginal Ring Formulations Releasing Anastrozole and Levonorgestrel Intended for the Treatment of Endometriosis Symptoms	·				·		·	·
*	27	2013	Röblitz	A mathematical model of the human menstrual cycle for the administration of GnRH analogues							·	·
	30	1984	Akin	Ovulation control: The right number or nothing								·
	31	2014	Harris	Modeling endocrine regulation of the menstrual cycle using delay differential equations								·
	34	2008	Ballard	Can symptomatology help in the diagnosis of endometriosis? Findings from a national case–control study—Part 1	·	·
	35	2001	Eskenazi	Validation study of nonsurgical diagnosis of endometriosis	·			·
	41	2018	Winzenborg	Population Pharmacokinetics of Elagolix in Healthy Women and Women with Endometriosis	·				·
	42	2020	Abbas Suleiman	Exposure-Safety Analyses Identify Predictors of Change in Bone Mineral Density and Support Elagolix Labeling for Endometriosis-Associated Pain	·	·			·		·
	43	2018	Reinecke	An Integrated Population Pharmacokinetic Analysis to Characterize Levonorgestrel Pharmacokinetics After Different Administration Routes					·
	46	2012	Riggs	Integrated Pharmacometrics and Systems Pharmacology Model‐Based Analyses to Guide GnRH Receptor Modulator Development for Management of Endometriosis	·	·					·	·
	47	2012	Peterson	Predicting nonlinear changes in bone mineral density over time using a multiscale systems pharmacology model						·	·	·
	48	2018	Edington & Chen	Interconnected Microphysiological Systems for Quantitative Biology and Pharmacology Studies						·
	49	2000	Blum	A mathematical model quantifying GnRH-induced LH secretion from gonadotropes								·
	50	2017	Maignien	Prognostic factors for assisted reproductive technology in women with endometriosis-related infertility.	·	·
	51	2017	Bendifallah	Colorectal endometriosis-associated infertility: should surgery precede ART?	·	·
	52	2020	Chiney	Quantitative Assessment of Elagolix Enzyme-Transporter Interplay and Drug–Drug Interactions Using Physiologically Based Pharmacokinetic Modeling	·					·
	55	2022	Arbeláez-Gómez	A phenomenological-based model of the endometrial growth and shedding during the menstrual cycle.								·
	56	2015	Clegg	Systems biology of the microvasculature					·		·	·	·
	57	2018	Mahlbacher	Mathematical modeling of tumor-associated macrophage interactions with the cancer microenvironment								·
	58	2019	Montes-Olivas	Mathematical Models of Organoid Cultures								·	·
